# Supplementary material for: Out of the Shadow: Blue Light Exposure Induces Apoptosis in Müller Cells
Source: Int J Mol Sci. 2022 Nov 22;23(23):14540. doi: 10.3390/ijms232314540 (PMC9739907; doi:10.3390/ijms232314540)
Supplement: Supplementary file 1 [file ijms-23-14540-s001.zip]

Archive with 1 entries (1 files):
- ijms-2000891-supplementary (1).pdf
